# Supplementary material for: Redox Imbalance Is Associated with Neuronal Apoptosis in the Cortex of Neonates Gestated Under Chronic Hypoxia
Source: Antioxidants (Basel). 2025 Jun 15;14(6):736. doi: 10.3390/antiox14060736 (PMC12189337; doi:10.3390/antiox14060736)
Supplement: Supplementary file 1 [file antioxidants-14-00736-s001.zip]

Archive with 2 entries (2 files):
- Figure suplementary S2.pdf
- Figure supplemmentary S1.pdf
